# Supplementary material for: Substituent and Ring-Number Effects on the Kinetics of PAH + OH Reactions: A QSAR–DOE Approach with Tunneling Corrections
Source: Molecules. 2026 Jan 13;31(2):265. doi: 10.3390/molecules31020265 (PMC12843667; doi:10.3390/molecules31020265)
Supplement: Supplementary file 1 [file molecules-31-00265-s001.zip]

Archive with 4 entries (4 files):
- Supporting Information - descriptors.pdf
- Supporting Information - products.pdf
- Supporting Information - reactants.pdf
- Supporting Information - transition states.pdf
